# Supplementary material for: The Diversity of Sequence and Chromosomal Distribution of New Transposable Element-Related Segments in the Rye Genome Revealed by FISH and Lineage Annotation
Source: Front Plant Sci. 2017 Oct 4;8:1706. doi: 10.3389/fpls.2017.01706 (PMC5632726; doi:10.3389/fpls.2017.01706)
Supplement: Supplementary file 2 [file Table_1.XLSX]

## Sheet: Sheet1
Table S1 Sequences were characterized by homology searches against the Repbase, PGSB, TREP and NCBI databases.
LS, length of the sequence.
BPOS, Beginning positions of our sequences.
EPOS, Ending positions of our sequences.
RNH-TEL, Repbase names of homologous TE lineages.
CH-TEs, Class of the homologous Tes.
NH-TEL, names of homologous TE lineages.
Score contains the alignment score obtained from blast.
Clone No.highlighted in gray: sequences showed homology to multiple TE lineages.
"-" indicates no homologous segment was discovered
Segments homologous with Barbara were always corresponding with Copia-3 in Repbase, so segments homologous with Copia-3 were classified into Barbara lineage
Segments homologous with Wilma were always corresponding with Gypsy-12 in Repbase, so segments homologous with Gypsy-12 were classified into Barbara lineage
Segments homologous with Sumana were always corresponding with Gypsy-1 in Repbase, so segments homologous with Gypsy-1 were classified into Sumana lineage
Row 25 to 55: partI-1, goup1 in Table 1.
Row 56 to 106: partI-1, goup2 in Table 1.
Row 107 to 120: partI-2, pericentromeric positions in Table 1.
Row 121 to 127: partI-2, centromeric positions in Table 1.
Row 128 to 135: partII-1, centromeric positions in Table 1.
Row 136 to 152: partII-1, disffused signals on chromosome arms in Table 1.
Row 153 to 168: partII-2 in Table 1.
Clone No.	LS		BPOS	EPOS	Repbase database				BPOS	EPOS	PGSB and TREP database						BPOS	EPOS	NCBI database					Homologous TE lineages (combined Repbase, PGSB and TREP)
					RNH-TEL	CH-TEs	Score				PGSB/TREP ID	CH-TEs	PGSB/TREP-NH-TEL	identity	E value				NCBI ID	CH-TEs	PGSB/NCBI-NH-TEL	identity	E value
HK1-12	1557		10	1547	Gypsy-12_TA-I	LTR/Gypsy	3141		-	-	-	-	-	-	-		-	-	-	-	-	-	-	Wilma
HK1-38	1709		4	1709	ERIKA1_TM_I	LTR/Gypsy	5996		-	-	-	-	-	-	-		-	-	-	-	-	-	-	Erika
HK3-31	574		-	-	-	-	-		223	361	DXX_121709	DNA	Revolver	0.88	8e-034		-	-	-	-	-	-	-	Sumana
HK3-31	574		2	572	Gypsy-1-I_TA	LTR/Gypsy	2518		10	508	RLG_Taes_Sumana	LTR/Gypsy	Sumana	0.87	2e-028		-	-	-	-	-	-	-
HK15-24	555		12	403	Gypsy-1-I_TA	LTR/Gypsy	1951		251	403	RLG_Taes_Sumana	LTR/Gypsy	Sumana	0.87	1e-026		-	-	-	-	-	-	-	Sumana
HK17-8	2428		19	294	Copia-3_TA-I	LTR/Copia	1010										-	-	-	-	-	-	-	Barbara
HK17-8	2428		319	1155	Copia-3_TA-LTR	LTR/Copia	3581		529	899	RLC_156827	LTR/Copia	Barbara	0.87	2e-90		-	-	-	-	-	-	-
HK17-8	2428		1254	2251	Copia-3_TA-LTR	LTR/Copia	4896		1435	2076	RLC_156827	LTR/Copia	Barbara	0.86	e-137		-	-	-	-	-	-	-
HK17-8	2428		2289	2406	Copia-3_TA-I	LTR/Copia	216										-	-	-	-	-	-	-
HK22-30	519		12	460	Copia-3_TA-LTR	LTR/Copia	1535		210	331	RLC_156086	LTR/Copia	Barbara	0.92	1e-38		-	-	-	-	-	-	-	Barbara
HK18-25	528		158	526	ERIKA1_TM_I	LTR/Gypsy	594										-	-	-	-	-	-	-	Erika
HK11-47	2569		11	1426	DANIELA_TM_I	LTR/Gypsy	9204		11	1242	RLG_Taes_Daniela	LTR/Gypsy	Daniela	0.88	0		1	1146	FJ796235.1	LTR/Gypsy	Secale cereale clone B2465	0.88	0	Daniela
HK11-47	2569		1427	1844	SABRINA_SC_I	LTR/Gypsy	3073		-	-	-	-	-	-	-		1424	2564	X64101.1	-	R173	0.94	0	Sabrina
HK13-27	1290		277	1290	SABRINA_SC_I	LTR/Gypsy	7146		-	-	-	-	-	-	-		277	1287	X64100.1	-	R173	0.91	0	Sabrina
HK1-50	1977		1	1022	Gypsy-1-LTR_TA	LTR/Gypsy	3773		1071	1549	DXX_121707	DNA	Revolver	0.85	e-102		240	548	AB646253.1	DNA	Revolver	0.79	2e-44	Sumana
HK1-50	1977		1215	1956	Gypsy-1-LTR_TA	LTR/Gypsy	1489		1192	1537	RLG_Taes_Sumana	LTR/Gypsy	Sumana	0.85	3e-070		1057	1594	AB646253.1	DNA	Revolver	0.85	2e-158
HK5-48	1257		54	630	Gypsy-1-I_TA	LTR/Gypsy	2314		-	-	-	-	-	-	-		-	-	-	-	-	-	-	Sumana
HK5-48	1257		634	1257	Gypsy-1-LTR_TA	LTR/Gypsy	2546		701	1257	DXX_121707	DNA	Revolver	0.86	e-120		626	1257	AB124643.1	DNA	Revolver	0.86	0
HK15-64	1106		7	433	Gypsy-1-I_TA	LTR/Gypsy	2425		206	367	RLG_Taes_Sumana	LTR/Gypsy	Sumana	0.86	1e-022		192	660	AB124639.1	DNA	Revolver	0.84	2e-117	Sumana
HK15-64	1106		434	1011	SUKKULA3_TM_LTR	LTR/Gypsy	1749		192	636	DXX_121709	DNA	Revolver	0.9	2e-067		-	-	-	-	-	-	-	Sukkula
HK15-67	884		1	377	Gypsy-6_TA-I	LTR/Gypsy	363		-	-	-	-	-	-	-		-	-	-	-	-	-	-	Sumana
HK15-67	884				-				430	862	DXX_121709	DNA	Revolver	0.91	e-138		-	-	-	-	-	-	-
HK15-67	884				-	-			812	884	RLG_Taes_Sumana	LTR/Gypsy	Sumana	0.94	1e-021		-	-	-	-	-	-	-
HK16-96	2167		59	1072	Gypsy-1-LTR_TA	LTR/Gypsy	2564		154	1018	DXX_121716	DNA	Revolver	0.93	e-150		59	1072	AB124639.1	DNA	Revolver	0.83	0	Erika
HK16-96	2167		1075	1488	ERIKA1_TM_I	LTR/Gypsy	2146		-	-	-	-	-	-	-		-	-	-	-	-	-	-
HK16-96	2167		1536	1703	ERIKA1_TM_LTR	LTR/Gypsy	371		-	-	-	-	-	-	-		-	-	-	-	-	-	-
HK5-78	1621		1	1621	ERIKA1_TM_I	LTR/Gypsy	7644		-	-	-	-	-	-	-		747	1621	GU318196.1		pSc20H-like sequences	0.93	0	Erika
HK17-84	2363		13	1153	ERIKA1_TM_I	LTR/Gypsy	5541		-	-	-	-	-	-	-		12	753	GU318176.1		pSc20H-like sequences	0.96	0	Erika
HK17-84	2363		1230	2360	ERIKA1_TM_I	LTR/Gypsy	5306		1105	1478	RLG_Null_Erika	LTR/Gypsy	Erika	0.82	3e-061		2022	2360	GU318176.1		pSc20H-like sequences	0.92	1e-131
HK22-67	2877		16	1135	ERIKA1_TM_I	LTR/Gypsy	5120		-	-	-	-	-	-	-		361	1151	GU318134.1		pSc20H-like sequences	0.93	0	Erika
HK22-67	2877		1172	2862	ERIKA1_TM_I	LTR/Gypsy	7892		1198	2027	RLG_Null_Erika	LTR/Gypsy	Erika	0.81	e-118		1172	2517	GU318134.1		pSc20H-like sequences	0.92	0
HK13-23	1371		147	1371	Gypsy-6_TA-I	LTR/Gypsy	1704		-	-	-	-	-	-	-		-	-	-	-	-	-	-	Gypsy-6 （unknown)
HK14-7	1296		3	1043	SABRINA2_TM_I	LTR/Gypsy	4813		-	-	-	-	-	-	-		-	-	-	-	-	-	-	Sabrina
HK14-7	1296		1044	1293	SABRINA_SC_I	LTR/Gypsy	508		1	1276	RLG_155808	LTR/Gypsy	Sabrina	0.91	0		-	-	-	-	-	-	-
HK14-16	161		3	161	Gypsy-12_TA-I	LTR/Gypsy	1115		3	157	RLG_155270	LTR/Gypsy	Wilma	0.9	3e-49		-	-	-	-	-	-	-	Wilma
HK20-83	2262		17	1136	Gypsy-6_TA-I	LTR/Gypsy	6018		121	1052	RLG_155513	LTR/Gypsy	Carmilla	0.82	e-160		-	-	-	-	-	-	-	Carmilla
HK20-83	2262		1148	2241	Gypsy-6_TA-I	LTR/Gypsy	5447		1466	2129	RLG_155513	LTR/Gypsy	Carmilla	0.8	6e-078		-	-	-	-	-	-	-
HK17-50	2412		2	1263	DANIELA_TM_I	LTR/Gypsy	6224		9	870	RLG_Taes_Daniela	LTR/Gypsy	Daniela	0.84	7e-081		-	-	-	-	-	-	-	Daniela
HK17-50	2412		1286	2400	DANIELA_TM_I	LTR/Gypsy	6688		1286	2323	RLG_Taes_Daniela	LTR/Gypsy	Daniela	0.87	0		-	-	-	-	-	-	-
HK1-67	2149		18	159	Gypsy-4-LTR_TA	LTR/Gypsy	590		-	-	-	-	-	-	-		-	-	-	-	-	-	-	Gypsy-4 （unknown)
HK1-67	2149		164	1096	ANGELA6_TM_LTR	LTR/Copia	4096		-	-	-	-	-	-	-		-	-	-	-	-	-	-
HK1-67	2149		1120	1473	ANGELA1_TM_I	LTR/Copia	2459		-	-	-	-	-	-	-		-	-	-	-	-	-	-
HK1-67	2149		1474	2147	ANGELA1_TM_LTR	LTR/Copia	4603		1120	2144	RLC_Null_Angela	LTR/Copia	Angela	0.9	0		-	-	-	-	-	-	-	Angela
HK3-94	1742		8	458	INGA_HV_LTR	LTR/Copia	2189		-	-	-	-	-	-	-		-	-	-	-	-	-	-	Inga
HK3-94	1742		459	1739	INGA_HV_I	LTR/Copia	3804		-	-	-	-	-	-	-		-	-	-	-	-	-	-
HK15-5	1935		57	331	WHAM2_TM_I	LTR/Gypsy	880		-	-	-	-	-	-	-		-	-	-	-	-	-	-	Wham
HK15-5	1935		364	474	OPHELIA1_HV	LTR/Gypsy	280		-	-	-	-	-	-	-		-	-	-	-	-	-	-	Ophelia
HK15-5	1935		683	1627	WHAM3_TM_I	LTR/Gypsy	2280		-	-	-	-	-	-	-		-	-	-	-	-	-	-	Wham
HK16-8	1683		309	916	WHAM3_TM_I	LTR/Gypsy	2037		-	-	-	-	-	-	-		-	-	-	-	-	-	-	Wham
HK16-8	1683		919	1394	WHAM3_TM_I	LTR/Gypsy	500		-	-	-	-	-	-	-		-	-	-	-	-	-	-
HK16-8	1683		1452	1638	WHAM2_TM_I	LTR/Gypsy	544		-	-	-	-	-	-	-		-	-	-	-	-	-	-
HK1-56	1588		308	427	Gypsy-5_TA-I	LTR/Gypsy	241		-	-	-	-	-	-	-		-	-	-	-	-	-	-	Gypsy-5 （unknown)
HK1-56	1588		449	667	Gypsy-6_TA-I	LTR/Gypsy	428		-	-	-	-	-	-	-		-	-	-	-	-	-	-	Gypsy-6 （unknown)
HK1-56	1588		794	1173	Gypsy-7_TA-LTR	LTR/Gypsy	1572		-	-	-	-	-	-	-		-	-	-	-	-	-	-	Gypsy-7 （unknown)
HK1-56	1588		1174	1588	INGA_HV_I	LTR/Copia	2329		1174	1541	RLC_155709	LTR/Copia	Inga	0.92	e-139									Inga
HK17-72	1607		7	1607	DANIELA_TM_I	LTR/Gypsy	9304		34	1600	RLG_Taes_Daniela	LTR/Gypsy	Daniela	0.9	0		278	1607	FJ796235.1		Secale cereale clone B2465	0.91	0	Daniela
HK-52	1669		2	269	ANGELA1_TM_I	LTR/Copia	1799		2	263	RLC_154568	LTR/Copia	Angela	0.92	3e-094		-	-	-	-	-	-	-	Angela
HK-52	1669		423	507	SABRINA_HV	LTR/Gypsy	247		-	-	-	-	-	-	-		-	-	-	-	-	-	-	Sabrina
HK-52	1669		592	1481	SABRINA3_TM_LTR	LTR/Gypsy	943		-	-	-	-	-	-	-		277	1587	X64101.1		R173	0.86	0	Sabrina
HK-52	1669		1545	1661	Gypsy-4_HV-I	LTR/Gypsy	472		-	-	-	-	-	-	-		-	-	-	-	-	-	-	Gypsy-4 （unknown)
HK1-54	1648		96	636	SABRINA3_TM_LTR	LTR/Gypsy	738		145	790	RLG_Hvul_Sabine	LTR/Gypsy	Sabine	0.85	e-121		-	-	-	-	-	-	-	Sabrina
HK1-54	1648		724	972	SABRINA_HV	LTR/Gypsy	381		-	-	-	-	-	-	-		20	1322	X64101.1		R173	0.96	0
HK2-51	1984		11	393	SABRINA_SC_I	LTR/Gypsy	2717		-	-	-	-	-	-	-		11	393	X64100.1		R173	0.88	2e-124	Sabrina
HK2-51	1984		737	1012	SABRINA2_TM_I	LTR/Gypsy	1458		200	1029	RLG_Hvul_Sabine	LTR/Gypsy	Sabine	0.86	e-178		-	-	-	-	-	-	-
HK2-51	1984		1049	1131	SABRINA_SC_I	LTR/Gypsy	718		-	-	-	-	-	-	-		-	-	-	-	-	-	-
HK2-51	1984		1451	1890	SABRINA2_TM_I	LTR/Gypsy	1435		1328	1874	RLG_Hvul_Sabine	LTR/Gypsy	Sabine	0.88	e-142		-	-	-	-	-	-	-
HK11-4	1924		12	872	SABRINA_SC_I	LTR/Gypsy	6509		-	-	-	-	-	-	-		12	759	X64100.1		R173	0.95	0	Sabrina
HK11-4	1924		1494	1924	SABRINA_SC_I	LTR/Gypsy	3292		-	-	-	-	-	-	-		1494	1699	X64100.1		R173	0.83	2e-40
HK-26	2094		22	113	WHAM2_TM_LTR	LTR/Gypsy	478		-	-	-	-	-	-	-		-	-	-	-	-	-	-	Wham
HK-26	2094		213	486	SABRINA3_TM_I	LTR/Gypsy	492		-	-	-	-	-	-	-		278	907	X84729.1		RXX630	0.96	0	Sabrina
HK-26	2094		593	687	Polinton-2_NVi	DNA/Polinton	241		-	-	-	-	-	-	-		-	-	-	-	-	-	-	Polinton
HK-26	2094		935	1450	SABRINA3_TM_I	LTR/Gypsy	1414		1714	2061	RLG_Hvul_Sabine	LTR/Gypsy	Sabine	0.81	1e-042		-	-	-	-	-	-	-	Sabrina
HK-26	2094		1485	2093	SABRINA_SC_I	LTR/Gypsy	4104		-	-	-	-	-	-	-		1482	2094	X64102.1		R173	0.95	0	Sabrina
HK11-22	1459		469	927	SABRINA_SC_I	LTR/Gypsy	2728		-	-	-	-	-	-	-		469	916	X64102.1		R173	0.85	1e-119	Sabrina
HK11-22	1459		1364	1459	Gypsy-4_HV-I	LTR/Gypsy	456		-	-	-	-	-	-	-		-	-	-	-	-	-	-	Gypsy-4 （unknown)
HK17-87	2851		9	127	WHAM2_TM_I	LTR/Gypsy	328		-	-	-	-	-	-	-		-	-	-	-	-	-	-	Wham
HK17-87	2851		257	654	SABRINA_SC_I	LTR/Gypsy	2371		-	-	-	-	-	-	-		265	654	X64102.1		R173	0.85	6e-101	Sabrina
HK17-87	2851		659	1295	SABRINA_SC_I	LTR/Gypsy	3525		-	-	-	-	-	-	-		-	-	-	-	-	-	-	Sabrina
HK17-87	2851		1315	1471	WHAM3_TM_I	LTR/Gypsy	266		-	-	-	-	-	-	-		-	-	-	-	-	-	-	Wham
HK17-87	2851		1818	2332	SABRINA3_TM_I	LTR/Gypsy	1435		-	-	-	-	-	-	-		-	-	-	-	-	-	-	Sabrina
HK17-87	2851		2365	2819	SABRINA_SC_I	LTR/Gypsy	2077		-	-	-	-	-	-	-		2362	2823	X64102.1		R173	0.9	9e-169	Sabrina
HK17-82	1217		384	1217	SABRINA_HV	LTR/Gypsy	1861		-	-	-	-	-	-	-		-	-	-	-	-	-	-	Sabrina
HK1-36	1982		131	525	Gypsy-6_OS-I	LTR/Gypsy	577		5	903	RLG_Taes_Abiba	LTR/Gypsy	Abiba	0.83	e-153		-	-	-	-	-	-	-	Abiba
HK1-36	1982		1007	1835	Gypsy-1_BDi-I	LTR/Gypsy	2545		1014	1974	RLG_Taes_Abiba	LTR/Gypsy	Abiba	0.85	0		-	-	-	-	-	-	-
HK1-59	1759		59	1169	Gypsy-3_HV-LTR	LTR/Gypsy	2883		142	1754	RLG_Taes_Abiba	LTR/Gypsy	Abiba	0.88	1e-041		-	-	-	-	-	-	-	Abiba
HK3-93	2067		15	1046	Gypsy-12_SB-I	LTR/Gypsy	2589		-	-	-	-	-	-	-		-	-	-	-	-	-	-	Abiba
HK3-93	2067		1428	1981	Gypsy-13_TA-I	LTR/Gypsy	739		20	2067	RLG_Taes_Abiba	LTR/Gypsy	Abiba	0.88	0		-	-	-	-	-	-	-
HK3-21	560								60	376	RLG_Taes_Abiba	LTR/Gypsy	Abiba	0.83	2e-041		-	-	-	-	-	-	-	Abiba
HK3-71	2328		9	1015	RIRE8C_I	LTR/Gypsy	2576		-	-	-	-	-	-	-		-	-	-	-	-	-	-	Abiba
HK3-71	2328		-	-	-	-			1229	1610	DXX_121718	DNA	Superior	0.83	3e-049		-	-	-	-	-	-	-
HK3-71	2328		1768	2204	RETROSAT5_I	LTR/Gypsy	689		20	2115	RLG_Taes_Abiba	LTR/Gypsy	Abiba	0.79	e-175		-	-	-	-	-	-	-
HK18-92	822		-	-	-				1	709	DXX_121718	DNA	Superior	0.88	0		1	709	AB464950.1		Superior	0.89	0	Abiba
HK18-92	822		-	-	-				1	483	RLG_Taes_Abiba	LTR/Gypsy	Abiba	0.81	7e-054		-	-	-	-	-	-	-
HK16-18	645		86	269	VANDAL17	DNA/MuDR	305		-	-	-	-	-	-	-		-	-	-	-	-	-	-	Vandal
HK16-18	645		-	-	-				316	625	DXX_121718	DNA	Superior	0.89	8e-096		302	644	AB464950.1		Superior	0.88	1e-107
HK16-18	645		-	-	-				335	637	RLG_Taes_Abiba	LTR/Gypsy	Abiba	0.8	1e-024		-	-	-	-	-	-	-	Abiba
HK11-15	1079		1	427	Gypsy-8_TA-I	LTR/Gypsy	1008		-	-	-	-	-	-	-		-	-	-	-	-	-	-	Abiba
HK11-15	1079		428	801	Gypsy-8_TA-LTR	LTR/Gypsy	702		8	827	RLG_Taes_Abiba	LTR/Gypsy	Abiba	0.87	1e-037		-	-	-	-	-	-	-
HK1-71	1672		1	670	CEREBA_HV_LTR	LTR/Gypsy	3899		1	614	RLG_Taes_Cereba	LTR/Gypsy	Cereba	0.93	0		1	671	JQ963524.1		Secale cereale clone Sc192bp-rye-sortedB-clone-1 cetromere sequence	0.94	0	Cereba
HK1-71	1672		671	1654	Gypsy-12_TA-I	LTR/Gypsy	5528		671	1650	RLG_155854	LTR/Gypsy	Wilma	0.88	0		-	-	-	-	-	-	-	Wilma
HK12-3	1935		120	1935	Gypsy-8_TA-I	LTR/Gypsy	5541		168	492	RLG_Taes_Abiba	LTR/Gypsy	Abiba	0.85	2e-050		1101	1933	AF245032.1		Bilby	0.93	0	Abiba
HK12-3	1935		-	-	-	-			1421	1894	RLG_Taes_Abiba	LTR/Gypsy	Abiba	0.83	9e-077		-	-	-	-	-	-	-
HK15-13	519		1	513	Gypsy-8_TA-I	LTR/Gypsy	2287		3	325	RLG_Taes_Abiba	LTR/Gypsy	Abiba	0.82	1e-045		1	519	AF245032.1		Bilby	0.84	6e-139	Abiba
HK1-62	1571		6	1571	Gypsy-8_TA-I	LTR/Gypsy	4601		3	325	RLG_Taes_Abiba	LTR/Gypsy	Abiba	0.84	e-104		9	915	AF245032.1		Bilby	0.96	0	Abiba
HK5-64	2261		3	177	Gypsy-8_TA-I	LTR/Gypsy	1185		24	294	RLG_Taes_Abiba	LTR/Gypsy	Abiba	0.85	5e-057		-	-	-	-	-	-	-	Abiba
HK5-64	2261		178	392	Gypsy-8_TA-LTR	LTR/Gypsy	482		-	-	-	-	-	-	-		123	294	AF245032.1		Bilby	0.88	4e-47
HK5-64	2261		468	585	Copia3_HV_I	LTR/Copia	312		-	-	-	-	-	-	-		-	-	-	-	-	-	-	Copia3
HK5-64	2261		822	928	Gypsy-8_TA-LTR	LTR/Gypsy	349		-	-	-	-	-	-	-		-	-	-	-	-	-	-	Gypsy-8 （unknown)
HK5-64	2261		1276	1409	MERMITE-17	DNA/MuDR	514		-	-	-	-	-	-	-		-	-	-	-	-	-	-
HK5-64	2261		1555	1643	MuDR-N92_OS	DNA/MuDR	438		-	-	-	-	-	-	-		-	-	-	-	-	-	-	MuDR
HK5-64	2261		1718	1969	STOWAWAY41_OS	DNA/Mariner	1047		-	-	-	-	-	-	-		-	-	-	-	-	-	-	Mariner
HK1-68	1709		163	1709	SABRINA2_TM_LTR	LTR/Gypsy	8566		-	-	-	-	-	-	-		-	-	-	-	-	-	-	Sabrina
HK2-75	949		13	948	SABRINA3_TM_I	LTR/Gypsy	4629		23	941	RLG_Atau_Sabrina	LTR/Gypsy	Sabrina	0.9	0		-	-	-	-	-	-	-	Sabrina
HK2-84	2131		9	1092	SABRINA2_TM_I	LTR/Gypsy	5273		-	-	-	-	-	-	-		-	-	-	-	-	-	-	Sabrina
HK2-84	2131		1114	2123	SABRINA3_TM_I	LTR/Gypsy	4926		-	-	-	-	-	-	-		-	-	-	-	-	-	-
HK3-83	719		57	714	WHAM2_TM_I	LTR/Gypsy	3983		1	714	RLG_Null_WHAM	LTR/Gypsy	Wham	0.89	3e-056		-	-	-	-	-	-	-	Wham
HK5-34	2244		23	998	LATIDU2_TM_I	LTR/Gypsy	3667		-	-	-	-	-	-	-		-	-	-	-	-	-	-	Latidu
HK5-34	2244		1136	2236	LATIDU1_TM	LTR/Gypsy	5306		-	-	-	-	-	-	-		-	-	-	-	-	-	-
HK15-53	1410		1	1102	Gypsy-12_TA-I	LTR/Gypsy	6918		7	1102	RLG_154844	LTR/Gypsy	Wilma	0.85	0		-	-	-	-	-	-	-	Wilma
HK6-36	2149		40	1050	SABRINA3_TM_I	LTR/Gypsy	6039		299	2069	RLG_Atau_Sabrina	LTR/Gypsy	Sabrina	0.86	0		-	-	-	-	-	-	-	Sabrina
HK6-36	2149		1097	2149	SABRINA2_TM_I	LTR/Gypsy	5832		-	-	-	-	-	-	-		-	-	-	-	-	-	-
HK5-83	1986		21	1042	DANIELA_TM_I	LTR/Gypsy	7236		-	-	-	-	-	-	-		28	265	FJ796235.1	LTR/Gypsy	Secale cereale clone B2465	0.9	7e-79	Daniela
HK5-83	1986		1043	1986	DANIELA_TM_I	LTR/Gypsy	5965		28	1981	RLG_Taes_Daniela	LTR/Gypsy	Daniela	0.92	0		-	-	-	-	-	-	-
HK18-68	935		1	935	DANIELA_TM_I	LTR/Gypsy	7025		2	935	RLG_Taes_Daniela	LTR/Gypsy	Daniela	0.94	0		7	933	FJ796235.1	LTR/Gypsy	Secale cereale clone B2465	0.86	0	Daniela
HK5-54	1836		8	802	ANGELA6_TM_I	LTR/Copia	5861		-	-	-	-	-	-	-		-	-	-	-	-	-	-
HK5-54	1836		803	1383	ANGELA1_TM_LTR	LTR/Copia	3515		19	1380	RLC_154568	LTR/Copia	Angela	0.88	0		-	-	-	-	-	-	-	Angela
HK5-54	1836		1385	1835	Gypsy-1-LTR_TA	LTR/Gypsy	1240		-	-	-	-	-	-	-		-	-	-	-	-	-	-	Sumana
HK5-73	1452		1	1452	ANGELA1_TM_I	LTR/Copia	10042		1	1449	RLC_154568	LTR/Copia	Angela	0.88	0		-	-	-	-	-	-	-	Angela
HK3-43	811		1	298	Gypsy-12_TA-I	LTR/Gypsy	1981		1	811	RLG_154844	LTR/Gypsy	Wilma	0.86	0		-	-	-	-	-	-	-	Wilma
HK3-43	811		301	811	Gypsy-12_TA-LTR	LTR/Gypsy	3908		-	-	-	-	-	-	-		-	-	-	-	-	-	-
HK5-7	744		1	111	SABRINA1_TM_I	LTR/Gypsy	787		-	-	-	-	-	-	-		-	-	-	-	-	-	-	Sabrina
HK5-7	744		136	744	Gypsy-12_TA-I	LTR/Gypsy	3448		294	747	RLG_156987		Wilma	0.9	e-153		-	-	-	-	-	-	-	Wilma
HK15-21	1081		9	990	Gypsy-12_TA-LTR	LTR/Gypsy	6702		443	990	RLG_156936	LTR/Gypsy	Wilma	0.9	0		-	-	-	-	-	-	-	Wilma
HK22-33	1228		1	382	Gypsy-4_HV-I	LTR/Gypsy	1475		-	-	-	-	-	-	-		-	-	-	-	-	-	-	Wilma
HK22-33	1228		383	1220	Gypsy-12_TA-I	LTR/Gypsy	5204		462	1208	RLG_156108	LTR/Gypsy	Wilma	0.86	e-169		-	-	-	-	-	-	-
HK22-85	1062		31	1056	SABRINA3_TM_I	LTR/Gypsy	5582		-	-	-	-	-	-	-		-	-	-	-	-	-	-	Sabrina
HK5-29	2126		357	1072	Copia-3_TA-LTR	LTR/Copia	3694		384	1060	RLC_155137	LTR/Copia	Barbara	0.87	0		-	-	-	-	-	-	-	Barbara
HK5-29	2126		1772	2095	Copia-3_TA-LTR	LTR/Copia	2029		-	-	-	-	-	-	-		-	-	-	-	-	-	-	Barbara
HK17-88	878		3	571	WIS2_TM_I	LTR/Copia	3632		-	-	-	-	-	-	-		-	-	-	-	-	-	-	Wis
HK17-88	878		572	878	WIS21A	LTR/Copia	2489		357	874	RLC_154570	LTR/Copia	Wis	0.93	0		-	-	-	-	-	-	-
HK18-5	566		13	566	ANGELA6_TM_I	LTR/Copia	3804		24	566	RLC_154568	LTR/Copia	Angela	0.87	e-153		-	-	-	-	-	-	-	Angela
HK22-24	610		397	586	SABRINA2_TM_I	LTR/Gypsy	665		275	610	RLG_Hvul_Sabine	LTR/Gypsy	Sabine	0.88	3e-092		-	-	-	-	-	-	-	Sabrina
HK5-70	1922		1	1752	WIS4_TM_I	LTR/Copia	11938		98	1776	RLC_154570	LTR/Copia	Wis	0.91	0		283	841	X64100.1		R173	0.93	0	Wis
HK5-70	1922		1753	1865	ANGELA1_AT_LTR	LTR/Copia	507		-	-	-	-	-	-	-		-	-	-	-	-	-	-	Angela
