# Supplementary material for: The Diversity of Sequence and Chromosomal Distribution of New Transposable Element-Related Segments in the Rye Genome Revealed by FISH and Lineage Annotation
Source: Front Plant Sci. 2017 Oct 4;8:1706. doi: 10.3389/fpls.2017.01706 (PMC5632726; doi:10.3389/fpls.2017.01706)
Supplement: Supplementary file 3 [file Table_2.XLS]

## Sheet: Sheet1
Table S2 Sequences homology searches against the Repbase, PGSB and TREP
a BPOS, Beginning positions of sequences listed in column A
b EPOS, Ending positions of sequences listed in column A
Sequence name	NCBI ID	BPOSa	EPOSb	Homologous TE lineages in Repbase, PGSB and TREP	Class of the homologous TEs
Superior	AB464949.1	1	1324	Superior	DNA
Superior	AB464949.1	465	846	Abiba	LTR/Gypsy
Bilby	AF245032.1	1067	1733	Abiba	LTR/Gypsy
pSc20H	EF165547.1	7	1455	Erika	LTR/Gypsy
Sc192bp-rye-sortedB-clone-1	JQ963524.1	4	128	Hat	DNA/hAT
Sc192bp-rye-sortedB-clone-1	JQ963524.1	129	1049	Cereba	LTR/Gypsy
Sc192bp-rye-sortedB-clone-1	JQ963524.1	1050	1460	Cereba	LTR/Gypsy
Revolver	AB124639.1	1	4000	Revolver	DNA
Revolver	AB124639.1	1	126	Sukkula	LTR/Gypsy
Revolver	AB124639.1	128	381	Sumana	LTR/Gypsy
Revolver	AB124639.1	432	665	Sukkula	LTR/Gypsy
Revolver	AB124639.1	918	3422	Sukkula	LTR/Gypsy
Revolver	AB124639.1	3425	3996	Gypsy-4	LTR/Gypsy
Revolver	AB124640.1	1	3528	Revolver	DNA
Revolver	AB124640.1	505	719	Sukkula	LTR/Gypsy
Revolver	AB124640.1	723	3305	Sukkula	LTR/Gypsy
Revolver	AB124640.1	3306	3511	Gypsy-1	LTR/Gypsy
Revolver	AB646252.1	1	4479	Revolver	DNA
Revolver	AB646252.1	97	886	Gypsy-1	LTR/Gypsy
Revolver	AB646252.1	1380	1623	Sumana	LTR/Gypsy
Revolver	AB646252.1	4314	4474	Gypsy-1	LTR/Gypsy
Revolver	AB646253.1	1	2860	Revolver	DNA
Revolver	AB646253.1	6	136	Gypsy-1	LTR/Gypsy
Revolver	AB646253.1	511	877	Sumana	LTR/Gypsy
Revolver	AB646253.1	926	1073	Erika	LTR/Gypsy
Revolver	AB646253.1	1099	2688	Gypsy-1	LTR/Gypsy
Revolver	AB646253.1	2689	2855	Gypsy-1	LTR/Gypsy
Revolver	AB646254.1	1	3697	Revolver	DNA
Revolver	AB646254.1	6	172	Gypsy-1	LTR/Gypsy
Revolver	AB646254.1	2081	2234	Carmilla	LTR/Gypsy
Revolver	AB646254.1	253	1717	Gypsy-6	LTR/Gypsy
Revolver	AB646254.1	1819	2227	Gypsy-7	LTR/Gypsy
Revolver	AB646254.1	2234	3524	Gypsy-1	LTR/Gypsy
Revolver	AB646254.1	3527	3692	Gypsy-1	LTR/Gypsy
R173	X64100.1	232	1021	Sabrina	LTR/Gypsy
R173	X64100.1	1022	5242	Sabrina	LTR/Gypsy
R173	X64100.1	5243	6032	Sabrina	LTR/Gypsy
R173	X64100.1	6033	6676	Wis	LTR/Copia
R173	X64101.1	1	242	EnSpm	DNA/EnSpm/CACTA
R173	X64101.1	250	1342	Sabrina	LTR/Gypsy
R173	X64101.1	2022	2574	Sabrina	LTR/Gypsy
R173	X64101.1	2793	3296	Sabrina	LTR/Gypsy
R173	X64101.1	3518	3807	Sabrina	LTR/Gypsy
R173	X64101.1	4112	4247	Angela	LTR/Copia
R173	X64102.1	2	1709	Sabrina	LTR/Gypsy
R173	X64102.1	2365	2917	Sabrina	LTR/Gypsy
R173	X64102.1	3051	3549	Sabrina	LTR/Gypsy
R173	X64102.1	3853	4142	Sabrina	LTR/Gypsy
R173	X64102.1	4447	4659	Gypsy-12	LTR/Gypsy
R173	X64103.1	1	105	Sabrina	LTR/Gypsy
B2465 retrotransposon	FJ796235.1	2	1444	Daniela	LTR/Gypsy
